# Supplementary material for: Age- and Sex-Related Outcomes in Patients with Sepsis or Septic Shock: A Prospective Monocentric Cohort Study
Source: J Clin Med. 2026 May 29;15(11):4203. doi: 10.3390/jcm15114203 (PMC13257473; doi:10.3390/jcm15114203)
Supplement: Supplementary file 1 [file jcm-15-04203-s001.zip]

Archive with 1 entries (1 files):
- jcm-4264578-supplementary.pdf
